# Supplementary material for: Multifunctional Hybrid MoS2-PEGylated/Au Nanostructures with Potential Theranostic Applications in Biomedicine
Source: Nanomaterials (Basel). 2022 Jun 15;12(12):2053. doi: 10.3390/nano12122053 (PMC9227389; doi:10.3390/nano12122053)
Supplement: Supplementary file 1 [file nanomaterials-12-02053-s001.zip]

Archive with 1 entries (1 files):
- nanomaterials-1751691-supplementary.pdf
